# Supplementary material for: The Evolution of Epigean and Stygobitic Species of Koonunga Sayce, 1907 (Syncarida: Anaspidacea) in Southern Australia, with the Description of Three New Species
Source: PLoS One. 2015 Aug 26;10(8):e0134673. doi: 10.1371/journal.pone.0134673 (PMC4550344; doi:10.1371/journal.pone.0134673)
Supplement: S1 Table — (XLSX) [file pone.0134673.s001.xlsx]

## Sheet: bore chemistry
species		locality	Temperature (oC)	Specific Conductance-SpC (mS/cm)	Salinity-Sal (ppt)	pH (units)	LDO (% saturation)
K. hornei		GAM 078	15.46	786.5	0.41	7.32	41.3
K. hornei		KLE 011	15.73	1594	0.85	7.43	59.6
K. hornei		MTM 060	15.76	964.6	0.5	7.4	9.8
K. hornei		"middle bore"	16.52	1353	0.71	8.02	3.2
	average		15.8675	1174.53	0.6175	7.5425	28.475
K. tatiaraensis		PAR 043	18.35	3035	1.64	6.66	24
K. tatiaraensis		MAR 029	17.65	1955	1.05	7.07	69.2
K. tatiaraensis		GLE 103	18.05	2057	1.1	6.89	58
K. tatiaraensis		GLE 100	17.76	2282	1.22	6.9	72.4
K. tatiaraensis		MAR 002	16.31	5975	3.3	7.64	6.1
	average		17.624	3060.8	1.662	7.032	45.94
